# Supplementary material for: Volatile Constituents in Essential Oil from Leaves of Withania adpressa Coss. Ex Exhibit Potent Antioxidant and Antimicrobial Properties against Clinically-Relevant Pathogens
Source: Molecules. 2023 Mar 21;28(6):2839. doi: 10.3390/molecules28062839 (PMC10056193; doi:10.3390/molecules28062839)
Supplement: Supplementary file 1 [file molecules-28-02839-s001.zip]

Archive with 1 entries (1 files):
- molecules-2196180-supplementary.pdf
